# Supplementary material for: Patient experiences of outcomes of bariatric surgery: a systematic review and qualitative synthesis
Source: Obes Rev. 2017 Mar 8;18(5):547–59. doi: 10.1111/obr.12518 (PMC5709707; doi:10.1111/obr.12518)
Supplement: Supplementary file 1 — Supporting Information: Search strategies for systematic review and synthesis of qualitative studies. Table S1: Organising themes and their associated basic themes in thematic synthesis. [file OBR-18-547-s001.zip]

Archive with 2 entries (2 files):
- SI search strategies.docx
- Table S1 all basic themes.docx
